# Supplementary material for: 2-Phenyl-4,4,5,5-tetramethylimidazoline-1-oxyl 3-oxide Radical (PTIO•) Trapping Activity and Mechanisms of 16 Phenolic Xanthones
Source: Molecules. 2018 Jul 11;23(7):1692. doi: 10.3390/molecules23071692 (PMC6100357; doi:10.3390/molecules23071692)
Supplement: Supplementary file 1 [file molecules-23-01692-s001.zip]

Archive with 21 entries (20 files):
- Suppl/
- Suppl/Suppl. 1 Dose response curves IC50 values.docx
- Suppl/Suppl. 10 Appearance and analysis certificate of 1,3,5,6-tetrahydroxyxanthone.pdf
- Suppl/Suppl. 11 Appearance and analysis certificate of isojacareubin.pdf
- Suppl/Suppl. 12 Appearance and analysis certificate of 1,3,5,8-tetrahydroxyxanthone.pdf
- Suppl/Suppl. 13 Appearance and analysis certificate of isomangiferin.pdf
- Suppl/Suppl. 14 Appearance and analysis certificate of 2-hydroxyxanthone.pdf
- Suppl/Suppl. 15 Appearance and analysis certificate of 7-O-methylmangiferin.pdf
- Suppl/Suppl. 16 Appearance and analysis certificate of neomangiferin.pdf
- Suppl/Suppl. 17 Appearance and analysis certificate of lancerin.pdf
- Suppl/Suppl. 18 Original MS spectra.docx
- Suppl/Suppl. 19 dimerization reaction of norathyriol and MS spectra elucidation.tif
- Suppl/Suppl. 2 Appearance and analysis certificate of garcinone C.pdf
- Suppl/Suppl. 20 dimerization reaction of 1,3,5,6-tetrahydroxyxanthone and MS spectra elucidation.tif
- Suppl/Suppl. 3 Appearance and analysis certificate of a├-mangostin.pdf
- Suppl/Suppl. 4 Appearance and analysis certificate of subelliptenone G.pdf
- Suppl/Suppl. 5 Appearance and analysis certificate of mangiferin.pdf
- Suppl/Suppl. 6 Appearance and analysis certificate of 1,6,7-trihydroxyxanthone.pdf
- Suppl/Suppl. 7 Appearance and analysis certificate of 1,2,5-trihydroxyxanthone.pdf
- Suppl/Suppl. 8 Appearance and analysis certificate of 1,5,6-trihydroxyxanthone.pdf
- Suppl/Suppl. 9 Appearance and analysis certificate of norathyriol.pdf
